# Supplementary material for: Dysregulation in Multiple Transcriptomic Endometrial Pathways Is Associated with Recurrent Implantation Failure and Recurrent Early Pregnancy Loss
Source: Int J Mol Sci. 2022 Dec 16;23(24):16051. doi: 10.3390/ijms232416051 (PMC9782216; doi:10.3390/ijms232416051)
Supplement: Supplementary file 1 [file ijms-23-16051-s001.zip]

Archive with 1 entries (1 files):
- ijms-1791478-supplementary.pdf
